# Supplementary material for: Transcriptomic analysis of the hepatic response to stress in the red cusk-eel (Genypterus chilensis): Insights into lipid metabolism, oxidative stress and liver steatosis
Source: PLoS One. 2017 Apr 27;12(4):e0176447. doi: 10.1371/journal.pone.0176447 (PMC5407771; doi:10.1371/journal.pone.0176447)
Supplement: S1 Table — Sequences were derived from the red cusk-eel reference transcriptome. (XLSX) [file pone.0176447.s001.xlsx]

## Sheet: Hoja1
Gene	Primer sequence (5’ to 3’)	Size (pb)	E (%)
agtr2	F: GCTCCTTCTCACGCAAACTC	152	99.1
	R: GTTCTGGCTCCGATCTTCAG
anxa2	F: GTCTGGTCAGGATGTCAA	240	98.0
	R: CATAACGGAACTGCTGCTCA
cav1	F: CACGCAGATGGAGTAGA	270	99.2
	R: GTGGTCAAGGTGGAGTT
ctgf	F: CACCAAAGAACCCAAAGG	243	99.4
	R: TGATTCCAGCAGACATCTC
jun	F: GGGAGAAAGCGTTGAGTGAG	141	99.5
	R: CCGACAAACCAGGAAGAAGA
lepr	F: CGAGGATTACGGCTTCTCTG	150	99.3
	R: AGGATGAGGGTGACGAT
plat	F: GCCTCTCCGCTTTATCACTG	116	99.3
	R: CACTTACCACTCACGCCTCA
plxnd1	F: CAACAAGCACTTCCTGGTCA	196	99.0
	R: CAGCATCAGTTTGGGGTTTT
pkd1	F: GCCATCTGTCCTCCACTGTT	283	98.5
	R: CATCAACGCCTACCTCCATT
s1pr1	F: GCAACTCTGGAGGTCTTTC	160	98.7
	R: CTCACACGGCTCTTGTTT
thbs1	F: TGCGGAAGTCTGTTTCACTG	300	98.2
	R: ACCAGGACATTGACGAGGAC
tgfbr3	F: TCACCCACTTGTGTGTC	233	99.3
	R: GCAAAGGAACCACTGAGAGC
hmgcr	F: ATCTCAAAGGGCACAGAGC	223	99.3
	R: TGATGTTCACCTCCACCAGA
hmgcs1	F: CCCGACCTTATGTCCGAGTA	127	99.5
	R: AGCCATCTCTCTGCCACTGT
dhcr7	F: TGGTTTGGTTGACTGGTTGA	137	99.4
	R: GCTGTCCCTTGTTTGATGGT
nsdhl	F: CATTTTAGGAGCGAAGCAG	212	99.4
	R: AACTCTGGCGGATGTCAAAC
acat2	F: ACGCCTTTCACGATTACC	256	88.9
	R: AAGCAGGGTCTGAGTTTGGA
c14orf1	F: CCAGCACAAATGTCCACAAC	258	89.2
	R: TGAGTCGCTTCCTGAATG
cyp51a1	F: TGTTGGAGGGAATGTACGGT	171	93.4
	R: AGTTGCTCGGGGATACTGTG
cyb5r3	F: GAGGGGTGGCAGTTCTTGTA	295	95.3
	R: GAGGATTCACGGGACAGA
fdps	F: CCAGGAGGGAAAAGGAAC	151	98.7
	R: CGTCAGCCACAAGGAAAAAT
tecr	F: CAGACTCAGCCCAAACAACA	197	98.2
	R: CTCCACCCTCCCAAACTACA
hsd17b7	F: ACACATTCACCCTCACACCA	237	99.3
	R: CGTCAGCGTTTTCCTCTCTC
idi1	F: CCACCTCAACTCCAACAT	185	99.3
	R: CGTCTTTCTCCTCCAGTTCG
lss	F: CAGGGGACAAATGGTTCT	268	99.5
	R: GGAGCAACATCACAGACTTC
mvd	F: GGGGGAAGAGAGATGAAGA	243	99.4
	R: TGTGAACCAAAGCAGCAG
fau	F: CATTTAGGAGTTGGCGTTGG	134	99.4
	R: CCAAGGTTGAAAAGCAGGAG
