# Supplementary material for: Transcriptomic analysis of the hepatic response to stress in the red cusk-eel (Genypterus chilensis): Insights into lipid metabolism, oxidative stress and liver steatosis
Source: PLoS One. 2017 Apr 27;12(4):e0176447. doi: 10.1371/journal.pone.0176447 (PMC5407771; doi:10.1371/journal.pone.0176447)
Supplement: S2 Table — (XLSX) [file pone.0176447.s002.xlsx]

## Sheet: Hoja1
Accession	Gene Description	Fold Change	Gene ID
contig33458	heat shock cognate 71 kda protein	504.12	hspa8
contig18816	neuronal cell adhesion molecule precursor	303.01	nrcam
contig19506	bone morphogenetic protein 1 precursor	140.12	pamr1
contig5653	wasp homolog-associated protein with membranes and microtubules	98.11	whamm
contig9685	lipid phosphate phosphohydrolase 3	24.111	ppap2b
contig16688	apolipoprotein e precursor	16.074	apoe
contig20250	connective tissue growth factor precursor	14.288	cyr61
contig48550	cell surface a33 antigen precursor	12.502	gpa33
contig7445	midline 1 (opitz bbb syndrome)	12.502	mid1
contig11412	integrin beta-1 precursor	11.609	itgb4
contig43028	complement c1q-like protein 2 precursor	11.2718	c1ql2
contig9057	pleckstrin homology-like domain family a member 2	8.80242	phlda2
contig8320	d-amino-acid oxidase	8.57279	ddo
contig25461	proto-oncogene c-fos	8.50699	fos
contig6612	myosin phosphatase rho-interacting protein isoform 1	8.48349	mprip
contig3748	troponin cardiac muscle	7.73932	tnni3
contig25697	btb poz domain-containing protein 6	7.59049	btbd6
contig10193	lon peptidase n-terminal domain and ring finger protein 3	7.59049	lonrf2
contig4553	viral a-type inclusion protein	7.59049	pde4dip
contig20873	peroxisome proliferator-activated receptor gamma coactivator 1-alpha	7.59049	pprc1
contig5855	eukaryotic translation initiation factor 4e-binding protein 1	6.98163	eif4ebp2
contig7147	transcription factor ap-1	6.78254	jun
contig34596	heat shock cognate 71 kda protein	6.54866	hspa1b
contig8657	transcriptional regulator kaiso	6.25099	zbtb4
contig3732	trna rrna methyltransferase	5.95333	mrm1
contig20189	telomerase cajal body protein 1	5.95333	wrap53
contig6957	fibroblast growth factor receptor 4 precursor	5.91612	fgfr4
contig8115	sphingosine 1-phosphate receptor 1	5.80449	s1pr1
contig20762	platelet glycoprotein ix precursor	5.65566	gp9
contig54130	hypermethylated in cancer 2 protein	5.65566	hic2
contig3914	dual specificity protein phosphatase 1	5.60154	dusp1
contig18357	tight junction protein zo-2	5.58124	tjp2
contig6782	large neutral amino acids transporter small subunit 4	5.46962	slc43a1
contig2068	hemoglobin subunit beta	5.38222	hbe1
contig12947	ets domain-containing protein elk-3	5.35799	elk3
contig5667	connective tissue growth factor precursor	5.06033	ctgf
contig532	protein jagged-1 precursor	5.00079	jag1
contig1723	proto-oncogene c-fos	4.93276	fos
contig3514	spondin-1 precursor	4.73289	spon1
contig24593	transcription factor ap-1	4.68824	jund
contig3378	peroxidasin homolog precursor	4.64359	pxdn
contig125	nucleolar rna helicase 2	4.6053	ddx21
contig89	hemoglobin subunit beta	4.52429	hbe1
contig21595	tissue-type plasminogen activator precursor	4.46499	plat
contig10932	transcription factor ap-1	4.45259	junb
contig4141	thrombospondin-2 precursor	4.42143	thbs2
contig9577	serine threonine-protein kinase sik2	4.39885	sik1
contig24716	hemoglobin subunit alpha	4.3327	hbz
contig11830	e3 ubiquitin-protein ligase znrf1	4.32761	znrf2
contig9448	sulfotransferase	4.28639	chst15
contig7425	spondin-1 precursor	4.28639	spon1
contig8922	prostaglandin-h2 d-isomerase precursor	4.24887	ambp
contig10040	ets translocation variant 5	4.24174	etv5
contig604	kinesin-like protein kif13b	4.16733	kif13a
contig18058	zinc finger protein with krab and scan domains 5	4.08228	znf730
contig11616	group xvi phospholipase a1 a2	4.04826	rarres3
contig14614	chromobox protein homolog 8	3.95471	cbx8
contig8347	sushi repeat-containing protein srpx2 precursor	3.95471	srpx
contig43029	complement c1q-like protein 2 precursor	3.90145	c1ql4
contig18798	transcription factor ap-1	3.87993	junb
contig11325	krueppel-like factor 13	3.86966	klf9
contig13216	caveolin-1	3.86966	cav1
contig14054	leptin receptor precursor	3.86966	lepr
contig21603	ras association domain-containing protein 9	3.86966	rassf9
contig2496	hemoglobin subunit alpha	3.86009	hbz
contig45057	cholesterol side-chain cleavage mitochondrial precursor	3.84676	cyp11a1
contig1223	nucleolar gtp-binding protein 1	3.84555	gtpbp4
contig13473	low-density lipoprotein receptor-related protein 5 precursor	3.82714	lrp6
contig1508	ammonium transporter rh type a	3.807	rhag
contig43997	patatin-like phospholipase domain-containing protein 2	3.80201	pnpla2
contig7798	dual specificity protein phosphatase 1	3.79525	dusp1
contig498	hemoglobin subunit alpha	3.7796	hbz
contig54151	rna-binding protein pno1	3.77095	pno1
contig14521	fibulin-1 precursor	3.72083	fbln1
contig4731	cd81 antigen	3.6613	cd9
contig18464	flavin reductase	3.65704	blvrb
contig4286	sprouty- evh1 domain-containing protein 1	3.572	spred2
contig5830	collagen alpha-1 chain	3.572	col17a1
contig25847	tyrosine aminotransferase	3.54802	tat
contig14706	fibroblast growth factor receptor 2 precursor	3.5033	fgfr2
contig7780	caveolin-2	3.49081	cav2
contig6621	band 3 anion transport protein	3.48118	slc4a3
contig5243	semaphorin-7a precursor	3.45293	sema7a
contig11786	large neutral amino acids transporter small subunit 4	3.43461	slc43a1
contig42439	testosterone 17-beta-dehydrogenase 3	3.37851	hsd17b3
contig9258	anthrax toxin receptor 2 precursor	3.34875	antxr1
contig10203	sodium-coupled neutral amino acid transporter 2	3.31274	slc38a2
contig5138	ral guanine nucleotide dissociation stimulator-like 1	3.3041	ralgds
contig14134	paralemmin-1 isoform 2	3.29723	palm
contig919	thrombospondin-2 precursor	3.28786	thbs1
contig2851	5-aminolevulinate mitochondrial precursor	3.28102	alas2
contig19074	glucose-6	3.27909	g6pc
contig7223	tyrosine-protein kinase itk tsk	3.27433	tec
contig14512	frizzled-5 precursor	3.26048	fzd8
contig768	b-cell cll lymphoma 6	3.23181	bcl6
contig25973	solute carrier family 13 member 3	3.23023	slc13a5
contig3110	plexin-b2 precursor	3.22853	plxnd1
contig15399	collagen alpha-1 chain	3.2148	col25a1
contig6505	proprotein convertase subtilisin kexin type 5 precursor	3.2148	pcsk5
contig5102	dna damage-inducible transcript 4 protein	3.18447	ddit4
contig8351	unconventional myosin-ixa	3.18131	myo9a
contig45439	endothelial cell-specific molecule 1 precursor	3.17511	esm1
contig7949	ral guanine nucleotide dissociation stimulator-like 1	3.14676	rgl1
contig11525	chloride intracellular channel protein 2	3.1255	clic2
contig10199	lim and calponin homology domains-containing protein 1	3.1255	lmo7
contig4441	microtubule-associated serine threonine-protein kinase 3	3.1255	mast3
contig28951	sodium- and chloride-dependent betaine transporter	3.06968	slc6a11
contig1354	lim and calponin homology domains-containing protein 1	3.01387	limch1
contig2559	major histocompatibility complex class i-related gene protein precursor	2.99417	hla-b
contig959	nicotinamide riboside kinase 2	2.99155	itgb1bp3
contig7290	exosome component 1	2.97666	exosc1
contig25167	and ph domain-containing protein 6	2.961	fgd5
contig6159	orm1-like protein 3	2.9469	ormdl3
contig17412	pyrroline-5-carboxylate reductase 3	2.9469	pycrl
contig4941	acidic coiled-coil containing protein 2	2.94164	tacc1
contig4869	protein shroom2	2.92254	shroom2
contig8820	krueppel-like factor 2	2.914	klf2
contig20022	ets translocation variant 5	2.90225	etv5
contig17892	kelch domain-containing protein 2	2.88507	klhdc1
contig886	proheparin-binding egf-like growth factor precursor	2.88195	hbegf
contig25272	serum amyloid a protein precursor	2.87628	saa1
contig8177	ankyrin-1 isoform 2	2.8576	ank1
contig4290	eukaryotic translation initiation factor 3 subunit b	2.85319	eif3b
contig4696	fibroleukin precursor	2.84643	fgl2
contig10226	e3 ubiquitin isg15 ligase trim25	2.82783	trim16
contig23229	lipase member h precursor	2.81638	liph
contig2468	serine threonine-protein kinase pak 2	2.81638	pak2
contig11333	disintegrin and metalloproteinase domain-containing protein 12 precursor	2.81129	adam12
contig1771	spectrin beta brain 1	2.79547	sptb
contig11719	protein fam107a	2.79239	fam107b
contig11089	camp-specific 3 -cyclic phosphodiesterase 4b	2.78616	pde4a
contig10652	patatin-like phospholipase domain-containing protein 2	2.77822	pnpla2
contig54150	wash complex subunit ccdc53	2.773	ccdc53
contig9603	c-1-tetrahydrofolate cytoplasmic	2.7683	mthfd1
contig2444	cytosolic sulfotransferase 3	2.74769	sult1b1
contig20114	sparc-related modular calcium-binding protein 2 precursor	2.74278	smoc2
contig19640	wilms tumor protein homolog	2.73153	wt1
contig2017	ribosome biogenesis protein nsa2 homolog	2.72339	nsa2
contig23687	ccaat enhancer-binding protein delta	2.72102	cebpd
contig9420	annexin a2	2.71472	anxa2
contig6271	ste20-like serine threonine-protein kinase	2.70357	slk
contig8479	protein transport protein sec23a	2.70026	sec23b
contig9820	exocyst complex component 3	2.679	exoc3l2
contig23058	patatin-like phospholipase domain containing 2	2.679	pnpla2
contig7190	integrin beta-1 precursor	2.6651	itgb1
contig10387	caseinolytic peptidase b protein homolog	2.62939	clpb
contig36262	fibulin-1 precursor	2.62318	fbln1
contig5241	a-kinase anchor protein 7	2.58662	akap7
contig9468	cd81 antigen	2.57977	cd81
contig11429	alpha-2a adrenergic receptor	2.57184	adra2c
contig14243	tumor protein p53-inducible protein 11	2.57184	tp53i11
contig31869	regulator of g-protein signaling 16	2.56737	rgs13
contig2087	dual specificity protein phosphatase 6	2.55143	dusp6
contig18927	kelch-like protein 1	2.55143	klhl5
contig10862	phospholipid transfer protein precursor	2.5467	pltp
contig1326	collagen alpha-1 chain precursor	2.54505	vwa1
contig26740	immediate early response 2	2.53612	ctdsp1
contig21440	dachsous 1 precursor	2.53016	dchs1
contig1270	coagulation factor xiii a chain	2.53016	f13a1
contig18465	kat8 regulatory nsl complex subunit 2	2.51156	c12orf41
contig2842	lim domain kinase 1	2.51156	limk1
contig3130	integrin beta-1 precursor	2.5089	itgb1
contig35069	claudin-3	2.50727	cldn3
contig2876	equilibrative nucleoside transporter 1	2.5004	slc29a1
contig3222	cmp-n-acetylneuraminate-beta-galactosamide-alpha- -sialyltransferase 2	2.5004	st3gal2
contig860	calcium-binding mitochondrial carrier protein s -2	2.49209	slc25a25
contig12003	u3 small nucleolar rna-associated protein 18 homolog	2.48055	utp18
contig2981	insulin receptor substrate 2	2.46888	irs2
contig17945	leucine zipper protein 1	2.45575	filip1l
contig13713	tyrosine-protein phosphatase non-receptor type 1	2.45575	ptpn2
contig8821	pre-rrna-processing protein tsr2 homolog	2.45575	tsr2
contig4827	wd repeat-containing protein 3	2.45575	wdr3
contig6819	integrator complex subunit 10	2.444	ints10
contig6509	ubiquitin thioesterase zranb1	2.42385	zranb1
contig7085	polycystin-1 precursor	2.41726	pkd1
contig9481	protein phosphatase 1 regulatory subunit 12a	2.41635	ppp1r12c
contig11755	pyruvate dehyrogenase phosphatase catalytic subunit 1	2.4111	pdp1
contig6188	complement component c7 precursor	2.40798	c7
contig7941	cyclin g1	2.397	ccng2
contig17333	cytidine deaminase	2.38877	dnajc16
contig5822	fructose-bisphosphate aldolase c	2.38541	aldoc
contig13114	von willebrand factor a domain-containing protein 7 precursor	2.38133	c6orf27
contig17911	feline leukemia virus subgroup c receptor-related protein 1	2.38133	flvcr2
contig450	isocitrate dehydrogenase	2.38133	idh2
contig13897	interferon-induced protein 44	2.35843	ifi44l
contig1241	transgelin	2.35652	tagln2
contig9408	homeobox protein meis1	2.35	meis1
contig3301	activin receptor type-2a precursor	2.33881	acvr2a
contig4594	dna-directed rna polymerase ii subunit rpb1	2.32956	polr2a
contig17740	rho gtpase-activating protein 35	2.3218	grlf1
contig1810	serine threonine-protein phosphatase 2a 56 kda regulatory subunit gamma isoform	2.31368	ppp2r5d
contig15171	interferon regulatory factor 2-binding	2.31319	irf2bp2
contig22974	emilin-1 precursor	2.30873	emilin1
contig804	polyadenylate-binding protein 1	2.30832	pabpc1
contig8974	peroxisomal biogenesis factor 6	2.30119	pex6
contig25260	serum amyloid a protein precursor	2.29182	saa2
contig34554	carbonic anhydrase 4 precursor	2.27309	ca4
contig12143	cdc42 effector protein 2	2.26971	cdc42ep3
contig4480	kinesin-like protein kif21a isoform 3	2.26971	kif21a
contig3827	protein z-dependent protease inhibitor precursor	2.25876	serpina10
contig14281	platelet-derived growth factor receptor alpha precursor	2.25191	pdgfra
contig8811	60s ribosomal export protein nmd3	2.23675	nmd3
contig5107	protein wntless homolog precursor	2.2325	wls
contig386	type ii cytoskeletal 8	2.22043	krt8
contig11373	apelin receptor	2.21596	aplnr
contig8128	alpha-parvin	2.21596	parva
contig20946	adenylate cyclase type 2	2.21308	adcy2
contig3864	ribose-phosphate pyrophosphokinase 2	2.20872	prps2
contig37657	trimeric intracellular cation channel type a	2.20623	tmem38b
contig6813	zinc finger protein 395	2.20459	znf395
contig37247	carbonic anhydrase 4 precursor	2.20273	ca4
contig10346	selenoprotein 1	2.19629	sepn1
contig5652	purine nucleoside phosphorylase	2.19348	pnp
contig4008	major histocompatibility complex class i protein precursor	2.18631	mr1
contig36736	epithelial cell adhesion molecule precursor	2.18289	tacstd2
contig19499	shc-transforming protein 2	2.17892	shc2
contig35596	uromodulin precursor	2.17838	oit3
contig3276	ferritin heavy chain	2.17567	fth1
contig5335	breast carcinoma amplified sequence 3	2.16048	bcas3
contig6427	tensin 1	2.1432	tenc1
contig4562	rna-binding protein 25	2.13734	rbm25
contig2583	aspartate cytoplasmic	2.1322	got1
contig4928	mitogen-activated protein kinase 6	2.12298	mapk6
contig4172	large neutral amino acids transporter small subunit 4	2.11431	slc43a2
contig10026	amyloid-like protein 1 precursor	2.11072	aplp1
contig14277	25-hydroxyvitamin d-1 alpha mitochondrial	2.10748	cyp27a1
contig5960	ww domain-containing adapter protein with coiled-coil	2.10351	wac
contig39894	cytochrome family subfamily polypeptide 6	2.09975	cyp2j2
contig4183	sec14-like protein 2	2.09855	sec14l2
contig1863	alpha-2-macroglobulin precursor	2.09847	a2ml1
contig7142	phosphoglucomutase-like protein 5	2.09511	pgm5
contig54055	carboxypeptidase q precursor	2.09217	pgcp
contig577	cd63 antigen	2.08366	cd63
contig5019	n -dimethylarginine dimethylaminohydrolase 2	2.08366	ddah1
contig5663	ribonuclease t2 precursor	2.08366	rnaset2
contig1796	tubulin beta-6 chain	2.08366	tubb2c
contig3386	amyloid beta a4 protein precursor	2.07901	app
contig22911	type-2 angiotensin ii receptor	2.07674	agtr2
contig12746	ring finger protein 31	2.07303	rnf31
contig1676	alcohol dehydrogenase class-3	2.07243	adh5
contig8632	platelet endothelial cell adhesion molecule precursor	2.06314	pecam1
contig4984	semaphorin-3d precursor	2.06314	sema3d
contig4331	transforming growth factor beta receptor type 3 precursor	2.05778	tgfbr3
contig28921	collectin-10 precursor	2.0539	colec10
contig6848	hepatocyte growth factor receptor precursor	2.0539	met
contig5564	annexin a1	2.05078	anxa1
contig7056	pre-mrna-processing factor 17	2.04864	cdc40
contig12457	acetyl-coenzyme a transporter 1	2.04526	slc33a1
contig40715	fibrinogen c domain-containing protein 1	2.0433	mfap4
contig3780	ctage member 5	2.04114	ctage5
contig300	an1-type zinc finger protein 5	2.04114	zfand5
contig13085	hematopoietically-expressed homeobox protein hhex	2.03787	ythdc1
contig1804	eukaryotic translation initiation factor 3 subunit d	2.03324	eif3d
contig6799	anthrax toxin receptor 2 precursor	2.03128	antxr1
contig19204	peroxisome proliferator-activated receptor delta	2.02954	ppard
contig6631	eh domain-containing protein 3	2.02238	ehd2
contig13071	adm2 precursor	2.00925	adm2
contig10567	alpha-2-hs-glycoprotein precursor	2.00782	ahsg
contig2789	dihydrolipoyl mitochondrial precursor	2.00581	dld
contig10719	mitotic spindle-associated mmxd complex subunit mip18	-2.00389	fam96b
contig36040	pyruvate kinase isozymes r l	-2.00635	pklr
contig14602	dnaj homolog subfamily c member 3 precursor	-2.01568	dnajc3
contig8835	proteasome subunit beta type-1	-2.02169	psmb1
contig5300	bifunctional aminoacyl-trna synthetase	-2.02594	eprs
contig866	up-regulated during skeletal muscle growth protein 5	-2.0354	usmg5
contig57	lysine--trna ligase	-2.03604	kars
contig7925	nadh dehydrogenase	-2.04203	ndufb11
contig17100	retinol-binding protein 1	-2.04264	rbp1
contig10964	proteasome subunit alpha type-4	-2.04352	psma4
contig7689	nadh dehydrogenase	-2.04657	ndufa3
contig11924	monocarboxylate transporter 12	-2.04768	slc16a13
contig31968	eukaryotic translation initiation factor 5a-2	-2.05	eif5a
contig13483	insulin-induced gene 2 protein	-2.05805	insig2
contig4929	alanine--trna cytoplasmic	-2.06736	aars
contig18363	retinol dehydrogenase 12 precursor	-2.06924	rdh12
contig1415	ring finger protein 121	-2.07167	rnf121
contig10823	dehydrogenase reductase sdr family member 1	-2.07286	dhrs1
contig1337	acyl- -binding protein	-2.07528	dbi
contig2406	nuclear receptor ror-alpha	-2.07967	rora
contig19504	group xiia secretory phospholipase a2 precursor	-2.08604	pla2g12b
contig7546	upf0556 protein c19orf10 homolog precursor	-2.08658	c19orf10
contig2771	coatomer subunit zeta-2	-2.08744	copz1
contig5221	glutathione s-transferase theta-1	-2.08989	gstt1
contig6671	glucosamine-6-phosphate isomerase 1	-2.09358	gnpda1
contig6735	mimecan precursor	-2.09515	ogn
contig16713	small nuclear ribonucleoprotein sm d2	-2.09669	snrpd2
contig5738	apolipoprotein d precursor	-2.09674	apod
contig12258	wash complex subunit 7	-2.09967	kiaa1033
contig4218	proteasome subunit alpha type-1	-2.10278	psma1
contig1052	hydroxyacyl-coenzyme a mitochondrial	-2.10449	hadh
contig7991	nucleoplasmin-like protein no29	-2.10678	npm3
contig8284	peptidyl-prolyl cis-trans isomerase h	-2.10678	ppih
contig4102	atp synthase subunit mitochondrial	-2.10761	atp5o
contig4263	stress-induced-phosphoprotein 1	-2.1079	ttc31
contig7781	histamine n-methyltransferase	-2.11219	hnmt
contig3317	group xvi phospholipase a1 a2	-2.11395	rarres3
contig2110	proteasome subunit beta type-7	-2.11422	psmb7
contig3826	golgin subfamily a member 1	-2.11522	golga1
contig11613	calumenin precursor	-2.11858	calu
contig17973	long-chain-fatty-acid-- ligase 3	-2.12245	acsl3
contig3198	26s proteasome non-atpase regulatory subunit 1	-2.1295	psmd1
contig9458	dynein light chain cytoplasmic	-2.13039	dynll2
contig887	prefoldin subunit 5	-2.13127	pfdn5
contig4601	enoyl- delta isomerase mitochondrial	-2.13206	peci
contig36858	sodium-dependent serotonin transporter	-2.13299	slc6a4
contig5982	inorganic pyrophosphatase	-2.13472	ppa1
contig1544	ubiquitin-conjugating enzyme e2 l3	-2.13909	ube2l3
contig9173	protein sda1 homolog	-2.14633	sdad1
contig4105	er lumen protein retaining receptor 2	-2.14742	kdelr2
contig1758	barrier-to-autointegration factor	-2.15006	banf1
contig7414	proteasome subunit alpha type-6	-2.15006	psma6
contig16886	ribonuclease kappa	-2.15006	rnasek
contig11247	heme-binding protein 2	-2.15116	hebp2
contig972	translation initiation factor eif-2b subunit gamma	-2.1535	eif2b3
contig1138	eukaryotic translation initiation factor 2 subunit 2	-2.1535	eif2s2
contig3095	histidyl-trna cytoplasmic	-2.15513	hars
contig703	trans- -enoyl- reductase	-2.15513	tecr
contig13790	polypeptide n-acetylgalactosaminyltransferase 4	-2.15669	galnt4
contig5673	oxidation resistance protein 1	-2.16854	ncoa7
contig13902	phosphoserine aminotransferase isoform 1	-2.17178	psat1
contig4962	protein disulfide-isomerase a3 precursor	-2.17787	pdia3
contig1184	major histocompatibility complex class ii integral membrane alpha chain precursor	-2.17922	hla-dpa1
contig6407	26s proteasome non-atpase regulatory subunit 7	-2.18071	psmd7
contig1925	thioredoxin	-2.19119	txn
contig14922	nucleoporin p54	-2.19817	nup54
contig1681	eukaryotic translation initiation factor 5	-2.20087	eif5
contig11544	haloacid dehalogenase-like hydrolase domain-containing protein 1a	-2.20103	hdhd1a
contig3867	proteasome subunit beta type-5	-2.2019	psmb5
contig31880	udp glucuronosyltransferase 5 polypeptide g1 precursor	-2.20465	ugt2b15
contig17060	thioredoxin domain-containing protein 17	-2.20519	txndc17
contig8720	formin-binding protein 1-like	-2.20671	fnbp1l
contig6206	cytosolic non-specific dipeptidase	-2.20839	cndp2
contig2977	fatty acid-binding heart	-2.21005	fabp7
contig8452	1-acyl-sn-glycerol-3-phosphate acyltransferase gamma	-2.21565	agpat3
contig6341	trifunctional enzyme subunit mitochondrial	-2.22458	hadha
contig1172	alpha-enolase	-2.22504	eno1
contig16080	7sk snrna methylphosphate capping enzyme	-2.23964	mepce
contig14958	protein sys1 homolog	-2.23964	sys1
contig5828	dehydrogenase reductase sdr family member 1	-2.25564	dhrs1
contig1745	tubulin subunit beta	-2.26027	tubb2c
contig16959	exportin 5	-2.26696	xpo5
contig12361	ccaat enhancer-binding protein alpha	-2.26951	cebpa
contig9895	transmembrane protein 150a precursor	-2.2721	tmem150a
contig5973	vacuolar protein sorting-associated protein 13c isoform 1a	-2.2721	vps13c
contig43299	claudin 15-like b precursor	-2.27258	cldn15
contig13609	dihydropyrimidine dehydrogenase	-2.28	dpyd
contig4197	atp-citrate synthase	-2.28112	acly
contig20308	dimethylaniline monooxygenase	-2.28271	fmo3
contig3510	glutamate decarboxylase 2	-2.2863	csad
contig28934	transmembrane protein 97	-2.29297	tmem97
contig1285	diacylglycerol o-acyltransferase 1	-2.29564	dgat1
contig4764	26s proteasome non-atpase regulatory subunit 6	-2.30552	psmd6
contig388	atp synthase subunit mitochondrial	-2.31461	atp5c1
contig8741	cytochrome p450 3a40	-2.3206	cyp3a4
contig4630	glutathione synthetase	-2.32578	gss
contig48011	transmembrane 6 superfamily member 1	-2.32578	tm6sf2
contig2473	myosin-10 isoform 3	-2.35924	myh10
contig31019	mitochondrial 2-oxodicarboxylate carrier	-2.36489	slc25a21
contig9721	nad mitochondrial	-2.36796	nnt
contig7008	small nuclear ribonucleoprotein sm d3	-2.36885	snrpd3
contig31834	triple r motif-containing protein	-2.37456	triqk
contig436	nad mitochondrial	-2.38516	nnt
contig2467	methylmalonate-semialdehyde dehydrogenase	-2.39235	col8a1
contig19414	protein fam20a	-2.39962	fam20a
contig10976	u6 snrna-associated sm-like protein lsm2	-2.39962	lsm2
contig11791	pantothenate kinase 3	-2.41192	pank1
contig13111	peptidyl-prolyl cis-trans isomerase a	-2.42289	ppif
contig4018	isoleucyl-trna cytoplasmic	-2.4361	iars
contig17132	krueppel-like factor 10	-2.43726	klf10
contig3773	lethal malignant brain tumor-like protein 2	-2.44325	mbtd1
contig9378	mhc class ii beta precursor	-2.44325	hla-dqb1
contig13259	magnesium transporter protein 1 precursor	-2.45846	magt1
contig3028	calreticulin precursor	-2.45924	calr
contig8852	serine threonine-protein kinase vrk1	-2.46361	vrk1
contig46610	iodotyrosine dehalogenase 1 precursor	-2.46361	iyd
contig6029	s-acyl fatty acid synthase medium chain	-2.46361	olah
contig20099	mitochondrial precursor	-2.4754	rexo2
contig1187	tubulin alpha-1c chain	-2.4779	tuba1b
contig67	acyl-coenzyme a thioesterase 5	-2.47961	baat
contig8275	26s proteasome non-atpase regulatory subunit 10	-2.49415	psmd10
contig14631	dedicator of cytokinesis protein 4	-2.50313	dock4
contig1908	ring-box protein 1	-2.50627	rbx1
contig9168	src kinase signaling inhibitor 1	-2.5116	srcin1
contig307	connexin sorting protein	-2.5196	cnst
contig11185	methyltransferase like 17	-2.5196	loc731602
contig12504	high affinity copper uptake protein 1	-2.53177	slc31a1
contig8644	transketolase-like protein 2	-2.5378	tktl2
contig5610	protein disulfide-isomerase a6 precursor	-2.53856	pdia6
contig2023	solute carrier family 41 member 2	-2.55319	slc41a1
contig9161	small nuclear ribonucleoprotein f	-2.55959	snrpf
contig18178	mesencephalic astrocyte-derived neurotrophic factor precursor	-2.56475	manf
contig9965	flap endonuclease 1	-2.56787	fen1
contig1638	solute carrier organic anion transporter family member 1c1	-2.569	slco1c1
contig27987	laminin subunit beta-2 precursor	-2.57559	lamb1
contig20739	very long-chain acyl- synthetase	-2.58421	slc27a2
contig15007	3-keto-steroid reductase	-2.58959	hsd17b7
contig17536	cd9 antigen	-2.59703	tspan9
contig242	glycogen debranching enzyme	-2.59856	agl
contig11360	peroxisomal acyl-coenzyme a oxidase 3	-2.61005	acox3
contig1102	isocitrate dehydrogenase	-2.62315	idh2
contig7046	signal peptidase complex subunit 2	-2.62329	spcs2
contig16200	gtp cyclohydrolase 1 feedback regulatory protein	-2.6234	gchfr
contig10122	sorting nexin-16	-2.62915	snx16
contig5449	glycerol-3-phosphate acyltransferase 3	-2.65439	agpat9
contig18833	caspase-1	-2.65958	casp1
contig13745	26s proteasome non-atpase regulatory subunit 4	-2.6644	psmd4
contig5144	dolichyl-diphosphooligosaccharide--protein glycosyltransferase 48 kda subunit precursor	-2.67747	ddost
contig1920	cytosolic non-specific dipeptidase	-2.70196	cndp2
contig780	alpha-enolase	-2.73127	eno1
contig16896	3-hydroxyacyl- dehydrogenase type-2	-2.74865	hsd17b10
contig7001	nadh dehydrogenase	-2.75859	ndufb8
contig12704	copine i	-2.77009	cpne3
contig8532	proteasome subunit beta type-6	-2.78058	psmb6
contig24761	very long-chain acyl- synthetase	-2.79281	slc27a2
contig3924	24-dehydrocholesterol reductase	-2.79378	dhcr24
contig36099	udp glucuronosyltransferase 5 polypeptide a1	-2.79956	ugt2a1
contig1268	dnaj homolog subfamily b member 11 precursor	-2.79956	dnajb11
contig20240	peroxisomal trans-2-enoyl- reductase	-2.79956	pecr
contig14368	replication factor c subunit 2	-2.79956	rfc2
contig3081	dipeptidyl peptidase 3	-2.82029	dpp3
contig18608	sterol-4-alpha-carboxylate 3- decarboxylating	-2.82195	nsdhl
contig48017	mid1-interacting protein 1	-2.82517	mid1ip1
contig13726	rims-binding protein 2	-2.83249	rimbp2
contig8848	retinol-binding protein 2	-2.84783	rbp7
contig6061	atp synthase mitochondrial f1 complex assembly factor 1	-2.85555	atpaf1
contig13944	n-acylglucosamine 2-epimerase	-2.87954	renbp
contig3984	small nuclear ribonucleoprotein g	-2.89118	snrpg
contig38461	trypsinogen precursor	-2.89679	prss1
contig31191	thiopurine s-methyltransferase	-2.91154	tpmt
contig33197	organic solute transporter subunit alpha	-2.94532	ostalpha
contig2949	serine--trna cytoplasmic	-2.95486	sars
contig54034	diacylglycerol o-acyltransferase 2	-2.96089	dgat2
contig18993	deoxycytidylate deaminase	-2.97184	dctd
contig10372	atp-binding cassette sub-family a member 1	-2.98619	abca1
contig2356	fatty acid-binding liver	-2.98908	fabp1
contig8520	eukaryotic translation initiation factor 4e	-2.99458	eif4e
contig26520	nuclear transport factor 2	-3.00316	nutf2
contig921	ornithine carbamoyltransferase	-3.04841	otc
contig1056	annexin a6	-3.06521	anxa6
contig4839	tight junction protein zo-1	-3.08046	tjp1
contig14913	clathrin light chain a	-3.10105	clta
contig24652	nfx1-type zinc finger-containing protein 1	-3.10105	rnf213
contig4169	d-3-phosphoglycerate dehydrogenase	-3.13305	phgdh
contig16063	cathepsin d precursor	-3.1355	ctsd
contig4328	glutathione peroxidase 1	-3.1355	gpx1
contig9757	ubiquitin-like protein 4a	-3.1355	ubl4a
contig10540	uridine phosphorylase 1	-3.14761	upp1
contig13715	emopamil binding	-3.16886	ebpl
contig3231	alpha-sarcoglycan precursor	-3.18719	sgce
contig9987	ubiquitin carboxyl-terminal hydrolase isozyme l3	-3.20872	uchl3
contig23471	protein acn9 mitochondrial precursor	-3.21016	acn9
contig14757	3-oxo-5-beta-steroid 4-dehydrogenase	-3.25282	akr1d1
contig11656	tryptophanyl-trna synthetase	-3.25766	wars
contig47952	nuclear receptor subfamily 0 group b member 1	-3.27333	nr0b2
contig54171	methionine-r-sulfoxide reductase mitochondrial precursor	-3.30348	msrb2
contig15319	farnesyl pyrophosphate synthase	-3.30614	fdps
contig6925	lysine-specific demethylase phf2	-3.31078	phf2
contig20391	interferon regulatory factor 3	-3.35947	irf3
contig37233	phenazine biosynthesis protein family	-3.41739	pbld
contig1643	tubulin alpha-1c chain	-3.43945	tuba1c
contig8225	structural maintenance of chromosomes protein 4	-3.47145	smc4
contig4556	tyrosine--trna cytoplasmic	-3.49385	yars
contig8317	fibulin-5 precursor	-3.4952	efemp2
contig31499	glucose-6-phosphate 1-dehydrogenase	-3.50427	g6pd
contig20879	fatty acid-binding intestinal	-3.55504	fabp2
contig16532	di-n-acetylchitobiase precursor	-3.57355	ctbs
contig3029	hydroxymethylglutaryl- cytoplasmic	-3.58618	hmgcs1
contig1416	fatty acid-binding heart	-3.60404	fabp7
contig481	type i iodothyronine deiodinase	-3.6267	dio1
contig12276	peroxisome proliferator-activated receptor alpha	-3.63942	ppara
contig8412	connective tissue growth factor precursor	-3.64075	wisp1
contig14502	ribonucleoside-diphosphate reductase large subunit	-3.66487	rrm1
contig14303	ldlr chaperone mesd precursor	-3.69802	mesdc2
contig28403	phosphatidyl synthase	-3.71577	cecr5
contig6123	protein disulfide-isomerase a4 precursor	-3.78659	pdia4
contig43429	cell death activator cide-3	-3.86519	cidec
contig16844	trafficking protein particle complex subunit 4	-3.86848	trappc4
contig38095	aquaporin 12a precursor	-3.9929	aqp12b
contig8197	eukaryotic translation elongation factor 1 epsilon-1	-4.0127	eef1e1
contig12881	diphosphomevalonate decarboxylase	-4.0127	mvd
contig26749	Acetyl-CoA acetyltransferase	-4.01819	acat2
contig29363	n-acetylated-alpha-linked acidic dipeptidase-like protein	-4.0438	naaladl1
contig19450	alpha-tectorin precursor	-4.10602	fcgbp
contig12474	protein ndrg1	-4.10602	ndrg1
contig13625	phosphatidylserine decarboxylase proenzyme	-4.13268	pisd
contig13471	acetyl- carboxylase 1	-4.13473	acaca
contig35798	sterol o-acyltransferase 1	-4.14993	soat1
contig1910	cysteine-rich protein 1	-4.1846	crip1
contig10448	mimecan precursor	-4.24687	ogn
contig17451	interleukin-11 receptor subunit alpha precursor	-4.25532	cntfr
contig5629	alanine aminotransferase 2	-4.26486	gpt
contig38847	n-acetylglucosamine-1-phosphodiester alpha-n-acetylglucosaminidase precursor	-4.29265	nagpa
contig45603	group 3 secretory phospholipase a2 precursor	-4.29265	pla2g3
contig28683	cysteine-rich with egf-like domain protein 2 precursor	-4.29867	creld2
contig14482	long-chain-fatty-acid-- ligase acsbg2	-4.45571	acsbg2
contig23676	prostaglandin reductase 2	-4.47929	ptgr2
contig9038	fatty acid synthase	-4.58427	fasn
contig48293	squalene monooxygenase	-4.61927	sqle
contig9053	10 kda heat shock mitochondrial	-4.64519	hspe1
contig30731	ergosterol biosynthesis protein	-4.82385	c14orf1
contig3795	acyl- synthetase family member mitochondrial precursor	-4.84838	acsf2
contig50916	apolipoprotein b-100 precursor	-5.0392	apob
contig26332	protein ndrg2	-5.0392	ndrg1
contig47475	tribbles homolog 2	-5.0392	trib3
contig28475	x-ray repair cross-complementing protein 6	-5.0392	xrcc6
contig29407	torsin-3a precursor	-5.17251	tor1a
contig45961	torsin-3a precursor	-5.22584	tor3a
contig18941	lanosterol synthase	-5.22584	lss
contig6269	atp-citrate synthase	-5.24717	acly
contig1734	isocitrate dehydrogenase	-5.38084	idh1
contig21248	mucin-4 precursor	-5.38914	muc4
contig13714	3-hydroxy-3-methylglutaryl-coenzyme a reductase	-5.40885	hmgcr
contig28827	adp-ribosylation factor	-5.59911	arl13b
contig7057	lathosterol oxidase	-5.66824	sc5d
contig31676	elongation of very long chain fatty acids protein 6	-5.69243	elovl6
contig5051	fas-binding factor 1	-5.82308	fbf1
contig46921	lecithin retinol acyltransferase	-5.83907	lrat
contig37397	nadh-cytochrome b5 reductase 3	-5.84255	cyb5r3
contig14344	argininosuccinate synthase	-5.90452	ass1
contig12986	nadh dehydrogenase	-5.93993	ndufa4
contig39863	7-dehydrocholesterol reductase	-6.01751	dhcr7
contig3482	chondroadherin precursor	-6.15902	chad
contig37606	lanosterol 14-alpha demethylase	-6.26154	cyp51a1
contig912	isopentenyl-diphosphate delta-isomerase 1	-6.29522	idi1
contig7292	transmembrane protein 150a precursor	-6.34566	tmem150b
contig13821	zinc transporter zip10 precursor	-6.43898	slc39a10
contig10966	testis-expressed sequence 2 protein	-6.43898	tex2
contig16360	deformed epidermal autoregulatory factor 1 homolog	-6.71893	sp140l
contig4372	acyl- desaturase	-6.79892	scd5
contig31545	methylsterol monooxygenase 1	-7.41216	sc4mol
contig32804	c-reactive protein precursor	-7.82624	crp
contig4691	3-beta-hydroxysteroid-delta -isomerase	-8.41466	ebp
contig43539	glycine n-acyltransferase	-8.5853	glyatl3
contig14008	phosphoserine phosphatase	-8.95858	psph
contig48871	zona pellucida glycoprotein precursor	-9.84337	zp4
contig20160	fatty acid-binding liver	-10.0466	fabp6
contig6411	acetoacetyl- synthetase	-10.2184	aacs
contig9444	angiopoietin-related protein 7 precursor	-11.0139	mfap4
contig46373	nuclear receptor subfamily 0 group b member 1	-13.8111	nr0b2
contig43716	lamin-b receptor	-14.0778	tm7sf2
contig26099	atp-binding cassette sub-family g member 2	-14.5577	abcg2
contig38837	glycine n-acyltransferase	-14.5577	glyatl2
contig1761	set and mynd domain-containing protein 1	-17.9172	smyd1
contig46700	zona pellucida sperm-binding protein 3 precursor	-19.4381	zp3
contig37979	glucokinase (hexokinase 4)	-20.1059	gck
contig48051	glucokinase (hexokinase 4)	-20.6987	gck
contig49064	cathepsin d precursor	-23.3075	ctse
contig20828	calreticulin precursor	-23.6562	calr
contig20827	calreticulin precursor	-23.7402	calr
contig43750	ribonucleoside-diphosphate reductase subunit m2	-24.6361	rrm2
contig46052	cytochrome family subfamily polypeptide 1	-26.7513	cyp2c8
contig49612	apolipoprotein b-100 precursor	-53.7515	apob
